# Supplementary material for: Carbon footprint of the construction sector is projected to double by 2050 globally
Source: Commun Earth Environ. 2025 Oct 27;6(1):831. doi: 10.1038/s43247-025-02840-x (PMC12559003; doi:10.1038/s43247-025-02840-x)
Supplement: Supplementary file 3 — Supplementary Data 1 [file 43247_2025_2840_MOESM3_ESM.xlsx]

## Sheet: Industries
Table 1. List of 163 industries in input-output table
Sector number	Sector name	Code	Abbreviation
1	'Cultivation of paddy rice'	'i01.a'	'A_PARI'
2	'Cultivation of wheat'	'i01.b'	'A_WHEA'
3	'Cultivation of cereal grains nec'	'i01.c'	'A_OCER'
4	'Cultivation of vegetables, fruit, nuts'	'i01.d'	'A_FVEG'
5	'Cultivation of oil seeds'	'i01.e'	'A_OILS'
6	'Cultivation of sugar cane, sugar beet'	'i01.f'	'A_SUGB'
7	'Cultivation of plant-based fibers'	'i01.g'	'A_FIBR'
8	'Cultivation of crops nec'	'i01.h'	'A_OTCR'
9	'Cattle farming'	'i01.i'	'A_CATL'
10	'Pigs farming'	'i01.j'	'A_PIGS'
11	'Poultry farming'	'i01.k'	'A_PLTR'
12	'Meat animals nec'	'i01.l'	'A_OMEA'
13	'Animal products nec'	'i01.m'	'A_OANP'
14	'Raw milk'	'i01.n'	'A_MILK'
15	'Wool, silk-worm cocoons'	'i01.o'	'A_WOOL'
16	'Manure treatment (conventional), storage and land application'	'i01.w.1'	'A_MANC'
17	'Manure treatment (biogas), storage and land application'	'i01.w.2'	'A_MANB'
18	'Forestry, logging and related service activities (02)'	'i02'	'A_FORE'
19	'Fishing, operating of fish hatcheries and fish farms; service activities incidental to fishing (05)'	'i05'	'A_FISH'
20	'Mining of coal and lignite; extraction of peat (10)'	'i10'	'A_COAL'
21	'Extraction of crude petroleum and services related to crude oil extraction, excluding surveying'	'i11.a'	'A_COIL'
22	'Extraction of natural gas and services related to natural gas extraction, excluding surveying'	'i11.b'	'A_GASE'
23	'Extraction, liquefaction, and regasification of other petroleum and gaseous materials'	'i11.c'	'A_OGPL'
24	'Mining of uranium and thorium ores (12)'	'i12'	'A_ORAN'
25	'Mining of iron ores'	'i13.1'	'A_IRON'
26	'Mining of copper ores and concentrates'	'i13.20.11'	'A_COPO'
27	'Mining of nickel ores and concentrates'	'i13.20.12'	'A_NIKO'
28	'Mining of aluminium ores and concentrates'	'i13.20.13'	'A_ALUO'
29	'Mining of precious metal ores and concentrates'	'i13.20.14'	'A_PREO'
30	'Mining of lead, zinc and tin ores and concentrates'	'i13.20.15'	'A_LZTO'
31	'Mining of other non-ferrous metal ores and concentrates'	'i13.20.16'	'A_ONFO'
32	Quarrying of stone'	'i14.1'	'A_STON'
33	'Quarrying of sand and clay'	'i14.2'	'A_SDCL'
34	'Mining of chemical and fertilizer minerals, production of salt, other mining and quarrying n.e.c.'	'i14.3'	'A_CHMF'
35	'Processing of meat cattle'	'i15.a'	'A_PCAT'
36	'Processing of meat pigs'	'i15.b'	'A_PPIG'
37	'Processing of meat poultry'	'i15.c'	'A_PPLT'
38	'Production of meat products nec'	'i15.d'	'A_POME'
39	'Processing vegetable oils and fats'	'i15.e'	'A_VOIL'
40	'Processing of dairy products'	'i15.f'	'A_DAIR'
41	'Processed rice'	'i15.g'	'A_RICE'
42	'Sugar refining'	'i15.h'	'A_SUGR'
43	'Processing of Food products nec'	'i15.i'	'A_OFOD'
44	'Manufacture of beverages'	'i15.j'	'A_BEVR'
45	'Manufacture of fish products'	'i15.k'	'A_FSHP'
46	'Manufacture of tobacco products (16)'	'i16'	'A_TOBC'
47	'Manufacture of textiles (17)'	'i17'	'A_TEXT'
48	'Manufacture of wearing apparel; dressing and dyeing of fur (18)'	'i18'	'A_GARM'
49	'Tanning and dressing of leather; manufacture of luggage, handbags, saddlery, harness and footwear (19)'	'i19'	'A_LETH'
50	'''Manufacture of wood and of products of wood and cork, except furniture; manufacture of articles of straw and plaiting materials ...'' <Preview truncated at 128 characters>'	'i20'	'A_WOOD'
51	'Re-processing of secondary wood material into new wood material'	'i20.w'	'A_WOOW'
52	'Pulp'	'i21.1'	'A_PULP'
53	'Re-processing of secondary paper into new pulp'	'i21.w.1'	'A_PAPR'
54	'Paper'	'i21.2'	'A_PAPE'
55	'Publishing, printing and reproduction of recorded media (22)'	'i22'	'A_MDIA'
56	'Manufacture of coke oven products'	'i23.1'	'A_COKE'
57	'Petroleum Refinery'	'i23.2'	'A_REFN'
58	'Processing of nuclear fuel'	'i23.3'	'A_NUCF'
59	'Plastics, basic'	'i24.a'	'A_PLAS'
60	'Re-processing of secondary plastic into new plastic'	'i24.a.w'	'A_PLAW'
61	'N-fertiliser'	'i24.b'	'A_NFER'
62	'P- and other fertiliser'	'i24.c'	'A_PFER'
63	'Chemicals nec'	'i24.d'	'A_CHEM'
64	'Manufacture of rubber and plastic products (25)'	'i25'	'A_RUBP'
65	'Manufacture of glass and glass products'	'i26.a'	'A_GLAS'
66	'Re-processing of secondary glass into new glass'	'i26.a.w'	'A_GLAW'
67	'Manufacture of ceramic goods'	'i26.b'	'A_CRMC'
68	'Manufacture of bricks, tiles and construction products, in baked clay'	'i26.c'	'A_BRIK'
69	'Manufacture of cement, lime and plaster'	'i26.d'	'A_CMNT'
70	'Re-processing of ash into clinker'	'i26.d.w'	'A_ASHW'
71	'Manufacture of other non-metallic mineral products n.e.c.'	'i26.e'	'A_ONMM'
72	'Manufacture of basic iron and steel and of ferro-alloys and first products thereof'	'i27.a'	'A_STEL'
73	'Re-processing of secondary steel into new steel'	'i27.a.w'	'A_STEW'
74	'Precious metals production'	'i27.41'	'A_PREM'
75	'Re-processing of secondary preciuos metals into new preciuos metals'	'i27.41.w'	'A_PREW'
76	'Aluminium production'	'i27.42'	'A_ALUM'
77	'Re-processing of secondary aluminium into new aluminium'	'i27.42.w'	'A_ALUW'
78	'Lead, zinc and tin production'	'i27.43'	'A_LZTP'
79	'Re-processing of secondary lead into new lead, zinc and tin'	'i27.43.w'	'A_LZTW'
80	'Copper production'	'i27.44'	'A_COPP'
81	'Re-processing of secondary copper into new copper'	'i27.44.w'	'A_COPW'
82	'Other non-ferrous metal production'	'i27.45'	'A_ONFM'
83	'Re-processing of secondary other non-ferrous metals into new other non-ferrous metals'	'i27.45.w'	'A_ONFW'
84	'Casting of metals'	'i27.5'	'A_METC'
85	'Manufacture of fabricated metal products, except machinery and equipment (28)'	'i28'	'A_FABM'
86	'Manufacture of machinery and equipment n.e.c. (29)'	'i29'	'A_MACH'
87	Manufacture of office machinery and computers (30)'	'i30'	'A_OFMA'
88	Manufacture of electrical machinery and apparatus n.e.c. (31)'	'i31'	'A_ELMA'
89	'Manufacture of radio, television and communication equipment and apparatus (32)'	'i32'	'A_RATV'
90	'Manufacture of medical, precision and optical instruments, watches and clocks (33)'	'i33'	'A_MEIN'
91	'Manufacture of motor vehicles, trailers and semi-trailers (34)'	'i34'	'A_MOTO'
92	'Manufacture of other transport equipment (35)'	'i35'	'A_OTRE'
93	'Manufacture of furniture; manufacturing n.e.c. (36)'	'i36'	'A_FURN'
94	Recycling of waste and scrap'	'i37'	'A_RYMS'
95	'Recycling of bottles by direct reuse'	'i37.w.1'	'A_BOTW'
96	'Production of electricity by coal'	'i40.11.a'	'A_POWC'
97	'Production of electricity by gas'	'i40.11.b'	'A_POWG'
98	'Production of electricity by nuclear'	'i40.11.c'	'A_POWN'
99	'Production of electricity by hydro'	'i40.11.d'	'A_POWH'
100	'Production of electricity by wind'	'i40.11.e'	'A_POWW'
101	'Production of electricity by petroleum and other oil derivatives'	'i40.11.f'	'A_POWP'
102	Production of electricity by biomass and waste'	'i40.11.g'	'A_POWB'
103	'Production of electricity by solar photovoltaic'	'i40.11.h'	'A_POWS'
104	'Production of electricity by solar thermal'	'i40.11.i'	'A_POWE'
105	'Production of electricity by tide, wave, ocean'	'i40.11.j'	'A_POWO'
106	'Production of electricity by Geothermal'	'i40.11.k'	'A_POWM'
107	'Production of electricity nec'	'i40.11.l'	'A_POWZ'
108	'Transmission of electricity'	'i40.12'	'A_POWT'
109	'Distribution and trade of electricity'	'i40.13'	'A_POWD'
110	'Manufacture of gas; distribution of gaseous fuels through mains'	'i40.2'	'A_GASD'
111	'Steam and hot water supply'	'i40.3'	'A_HWAT'
112	'Collection, purification and distribution of water (41)'	'i41'	'A_WATR'
113	'Construction (45)'	'i45'	'A_CONS'
114	'Re-processing of secondary construction material into aggregates'	'i45.w'	'A_CONW'
115	'Sale, maintenance, repair of motor vehicles, motor vehicles parts, motorcycles, motor cycles parts and accessoiries'	'i50.a'	'A_TDMO'
116	'Retail sale of automotive fuel'	'i50.b'	'A_TDFU'
117	'Wholesale trade and commission trade, except of motor vehicles and motorcycles (51)'	'i51'	'A_TDWH'
118	'Retail trade, except of motor vehicles and motorcycles; repair of personal and household goods (52)'	'i52'	'A_TDRT'
119	'Hotels and restaurants (55)'	'i55'	'A_HORE'
120	'Transport via railways'	'i60.1'	'A_TRAI'
121	'Other land transport'	'i60.2'	'A_TLND'
122	'Transport via pipelines'	'i60.3'	'A_TPIP'
123	'Sea and coastal water transport'	'i61.1'	'A_TWAS'
124	'Inland water transport'	'i61.2'	'A_TWAI'
125	'Air transport (62)'	'i62'	'A_TAIR'
126	'Supporting and auxiliary transport activities; activities of travel agencies (63)'	'i63'	'A_TAUX'
127	'Post and telecommunications (64)'	'i64'	'A_PTEL'
128	'Financial intermediation, except insurance and pension funding (65)'	'i65'	'A_FINT'
129	'Insurance and pension funding, except compulsory social security (66)'	'i66'	'A_FINS'
130	'Activities auxiliary to financial intermediation (67)'	'i67'	'A_FAUX'
131	'Real estate activities (70)'	'i70'	'A_REAL'
132	'Renting of machinery and equipment without operator and of personal and household goods (71)'	'i71'	'A_MARE'
133	'Computer and related activities (72)'	'i72'	'A_COMP'
134	'Research and development (73)'	'i73'	'A_RESD'
135	'Other business activities (74)'	'i74'	'A_OBUS'
136	'Public administration and defence; compulsory social security (75)'	'i75'	'A_PADF'
137	'Education (80)'	'i80'	'A_EDUC'
138	'Health and social work (85)'	'i85'	'A_HEAL'
139	'Incineration of waste: Food'	'i90.1.a'	'A_INCF'
140	'Incineration of waste: Paper'	'i90.1.b'	'A_INCP'
141	'Incineration of waste: Plastic'	'i90.1.c'	'A_INCL'
142	'Incineration of waste: Metals and Inert materials'	'i90.1.d'	'A_INCM'
143	'Incineration of waste: Textiles'	'i90.1.e'	'A_INCT'
144	'Incineration of waste: Wood'	'i90.1.f'	'A_INCW'
145	'Incineration of waste: Oil/Hazardous waste'	'i90.1.g'	'A_INCO'
146	'Biogasification of food waste, incl. land application'	'i90.2.a'	'A_BIOF'
147	'Biogasification of paper, incl. land application'	'i90.2.b'	'A_BIOP'
148	'Biogasification of sewage slugde, incl. land application'	'i90.2.c'	'A_BIOS'
149	'Composting of food waste, incl. land application'	'i90.3.a'	'A_COMF'
150	'Composting of paper and wood, incl. land application'	'i90.3.b'	'A_COMW'
151	'Waste water treatment, food'	'i90.4.a'	'A_WASF'
152	'Waste water treatment, other'	'i90.4.b'	'A_WASO'
153	'Landfill of waste: Food'	'i90.5.a'	'A_LANF'
154	'Landfill of waste: Paper'	'i90.5.b'	'A_LANP'
155	'Landfill of waste: Plastic'	'i90.5.c'	'A_LANL'
156	'Landfill of waste: Inert/metal/hazardous'	'i90.5.d'	'A_LANI'
157	'Landfill of waste: Textiles'	'i90.5.e'	'A_LANT'
158	'Landfill of waste: Wood'	'i90.5.f'	'A_LANW'
159	'Activities of membership organisation n.e.c. (91)'	'i91'	'A_ORGA'
160	'Recreational, cultural and sporting activities (92)'	'i92'	'A_RECR'
161	'Other service activities (93)'	'i93'	'A_OSER'
162	'Private households with employed persons (95)'	'i95'	'A_PRHH'
163	'Extra-territorial organizations and bodies'	'i99'	'A_EXTO'

## Sheet: Industry categorization
Table 2. Industry categorization
Sector Number	Sector Name	Grouping
7	Cultivation of plant-based fibers	Biobased
8	Cultivation of crops nec	Biobased
15	Wool, silk-worm cocoons	Biobased
18	Forestry, logging and related service activities	Biobased
50	Manufacture of wood and products of wood and cork, except furniture	Biobased
54	Paper	Biobased
25	Mining of iron ores	Steel
72	Manufacture of basic iron and steel and of ferro-alloys	Steel
73	Re-processing of secondary steel into new steel	Steel
69	Manufacture of cement, lime and plaster	Cement
70	Re-processing of ash into clinker	Clinker
71	Manufacture of other non-metallic mineral products n.e.c.	Clinker
65	Manufacture of glass and glass products	Glass
66	Re-processing of secondary glass into new glass	Glass
67	Manufacture of ceramic goods	Bricks&Clay
68	Manufacture of bricks, tiles and construction products, in baked clay	Bricks&Clay
24	Mining of uranium and thorium ores	OtherMetal
26	Mining of copper ores and concentrates	OtherMetal
27	Mining of nickel ores and concentrates	OtherMetal
28	Mining of aluminium ores and concentrates	OtherMetal
29	Mining of precious metal ores and concentrates	OtherMetal
30	Mining of lead, zinc and tin ores and concentrates	OtherMetal
31	Mining of other non-ferrous metal ores and concentrates	OtherMetal
32	Quarrying of stone	OtherMetal
33	Quarrying of sand and clay	OtherMetal
34	Mining of chemical and fertilizer minerals, production of salt, other mining and quarrying n.e.c.	OtherMetal
74	Precious metals production	OtherMetal
75	Re-processing of secondary precious metals into new precious metals	OtherMetal
76	Aluminium production	OtherMetal
77	Re-processing of secondary aluminium into new aluminium	OtherMetal
78	Lead, zinc and tin production	OtherMetal
79	Re-processing of secondary lead into new lead, zinc and tin	OtherMetal
80	Copper production	OtherMetal
81	Re-processing of secondary copper into new copper	OtherMetal
82	Other non-ferrous metal production	OtherMetal
83	Re-processing of secondary other non-ferrous metals into new other non-ferrous metals	OtherMetal
84	Casting of metals	OtherMetal
85	Manufacture of fabricated metal products, except machinery and equipment	OtherMetal
59	Plastics, basic	Chemicals, Plastics, and Rubber
60	Re-processing of secondary plastic into new plastic	Chemicals, Plastics, and Rubber
63	Chemicals nec	Chemicals, Plastics, and Rubber
64	Manufacture of rubber and plastic products	Chemicals, Plastics, and Rubber
86	Manufacture of machinery and equipment n.e.c.	Machinery
87	Manufacture of office machinery and computers	Machinery
88	Manufacture of electrical machinery and apparatus n.e.c.	Machinery
89	Manufacture of radio, television and communication equipment and apparatus	Machinery
90	Manufacture of medical, precision and optical instruments, watches and clocks	Machinery
91	Manufacture of motor vehicles, trailers and semi-trailers	Machinery
92	Manufacture of other transport equipment	Machinery
93	Manufacture of furniture; manufacturing n.e.c.	Machinery
120	Transport via railways	Transport
121	Other land transport	Transport
122	Transport via pipelines	Transport
123	Sea and coastal water transport	Transport
124	Inland water transport	Transport
125	Air transport	Transport
126	Supporting and auxiliary transport activities; activities of travel agencies	Transport
113	Construction	Construction
114	Re-processing of secondary construction material into aggregates	Construction
55	Publishing, printing and reproduction of recorded media	Service
94	Recycling of waste and scrap	Service
95	Recycling of bottles by direct reuse	Service
115	Sale, maintenance, repair of motor vehicles, parts, motorcycles, parts and accessories	Service
116	Retail sale of automotive fuel	Service
117	Wholesale trade and commission trade, except of motor vehicles and motorcycles	Service
118	Retail trade, except of motor vehicles and motorcycles; repair of personal and household goods	Service
119	Hotels and restaurants	Service
127	Post and telecommunications	Service
128	Financial intermediation, except insurance and pension funding	Service
129	Insurance and pension funding, except compulsory social security	Service
130	Activities auxiliary to financial intermediation	Service
131	Real estate activities	Service
132	Renting of machinery and equipment without operator	Service
133	Computer and related activities	Service
134	Research and development	Service
135	Other business activities	Service
136	Public administration and defense; compulsory social security	Service
137	Education	Service
138	Health and social work	Service
139	Incineration of waste: Food	Service
140	Incineration of waste: Paper	Service
141	Incineration of waste: Plastic	Service
142	Incineration of waste: Metals and Inert materials	Service
143	Incineration of waste: Textiles	Service
144	Incineration of waste: Wood	Service
145	Incineration of waste: Oil/Hazardous waste	Service
146	Biogasification of food waste, incl. land application	Service
147	Biogasification of paper, incl. land application	Service
148	Biogasification of sewage sludge, incl. land application	Service
149	Composting of food waste, incl. land application	Service
150	Composting of paper and wood, incl. land application	Service
151	Waste water treatment, food	Service
152	Waste water treatment, other	Service
153	Landfill of waste: Food	Service
154	Landfill of waste: Paper	Service
155	Landfill of waste: Plastic	Service
156	Landfill of waste: Inert/metal/hazardous	Service
157	Landfill of waste: Textiles	Service
158	Landfill of waste: Wood	Service
159	Activities of membership organizations n.e.c.	Service
160	Recreational, cultural and sporting activities	Service
161	Other service activities	Service
162	Private households with employed persons	Service
163	Extra-territorial organizations and bodies	Service
1	Cultivation of paddy rice	Others
2	Cultivation of wheat	Others
3	Cultivation of cereal grains nec	Others
4	Cultivation of vegetables, fruit, nuts	Others
5	Cultivation of oil seeds	Others
6	Cultivation of sugar cane, sugar beet	Others
9	Cattle farming	Others
10	Pigs farming	Others
11	Poultry farming	Others
12	Meat animals nec	Others
13	Animal products nec	Others
14	Raw milk	Others
16	Manure treatment (conventional), storage and land application	Others
17	Manure treatment (biogas), storage and land application	Others
19	Fishing, operating of fish hatcheries and fish farms; service activities incidental to fishing	Others
20	Mining of coal and lignite; extraction of peat	Others
21	Extraction of crude petroleum and services related to crude oil extraction, excluding surveying	Others
22	Extraction of natural gas and services related to natural gas extraction, excluding surveying	Others
23	Extraction, liquefaction, and regasification of other petroleum and gaseous materials	Others
35	Processing of meat cattle	Others
36	Processing of meat pigs	Others
37	Processing of meat poultry	Others
38	Production of meat products nec	Others
39	Processing vegetable oils and fats	Others
40	Processing of dairy products	Others
41	Processed rice	Others
42	Sugar refining	Others
43	Processing of food products nec	Others
44	Manufacture of beverages	Others
45	Manufacture of fish products	Others
46	Manufacture of tobacco products	Others
47	Manufacture of textiles	Others
48	Manufacture of wearing apparel; dressing and dyeing of fur	Others
49	Tanning and dressing of leather; manufacture of luggage, handbags, saddlery, harness and footwear	Others
51	Re-processing of secondary wood material into new wood material	Others
53	Re-processing of secondary paper into new pulp	Others
56	Manufacture of coke oven products	Others
57	Petroleum refinery	Others
58	Processing of nuclear fuel	Others
61	N-fertiliser	Others
62	P- and other fertiliser	Others
96	Production of electricity by coal	Others
97	Production of electricity by gas	Others
98	Production of electricity by nuclear	Others
99	Production of electricity by hydro	Others
100	Production of electricity by wind	Others
101	Production of electricity by petroleum and other oil derivatives	Others
102	Production of electricity by biomass and waste	Others
103	Production of electricity by solar photovoltaic	Others
104	Production of electricity by solar thermal	Others
105	Production of electricity by tide, wave, ocean	Others
106	Production of electricity by geothermal	Others
107	Production of electricity nec	Others
108	Transmission of electricity	Others
109	Distribution and trade of electricity	Others
110	Manufacture of gas; distribution of gaseous fuels through mains	Others
111	Steam and hot water supply	Others
112	Collection, purification and distribution of water	Others

## Sheet: Countries
Table 3. List of regions covered in the EXIOBASE input-output tables
Country list	Code	Region
1	AUT	Austria
2	BEL	Belgium
3	BGR	Bulgaria
4	CYP	Cyprus
5	CZE	Czech Republic
6	DEU	Germany
7	DNK	Denmark
8	EST	Estonia
9	ESP	Spain
10	FIN	Finland
11	FRA	France
12	GRC	Greece
13	HRV	Croatia
14	HUN	Hungary
15	IRL	Ireland
16	ITA	Italy
17	LTU	Lithuania
18	LUX	Luxembourg
19	LVA	Latvia
20	MLT	Malta
21	NLD	Netherlands
22	POL	Poland
23	PRT	Portugal
24	ROM	Romania
25	SWE	Sweden
26	SVN	Slovenia
27	SVK	Slovakia
28	GBR	United Kingdom
29	USA	United States
30	JPN	Japan
31	CHN	China
32	CAN	Canada
33	KOR	South Korea
34	BRA	Brazil
35	IND	India
36	MEX	Mexico
37	RUS	Russia
38	AUS	Australia
39	CHE	Switzerland
40	TUR	Turkey
41	TWN	Taiwan
42	NOR	Norway
43	IDN	Indonesia
44	ZAF	South Africa
45	WWA	RoW Asia and Pacific
46	WWL	RoW America
47	WWE	RoW Europe
48	WWF	RoW Africa
49	WWM	RoW Middle East

## Sheet: Country categorization
Table 4. Country categorization of income levels and region groupings
Region	Income Level	Region Grouping
Austria	High-Income	EU
Belgium	High-Income	EU
Bulgaria	High-Income	EU
Cyprus	High-Income	EU
Czechia	High-Income	EU
Germany	High-Income	EU
Denmark	High-Income	EU
Estonia	High-Income	EU
Spain	High-Income	EU
Finland	High-Income	EU
France	High-Income	EU
Greece	High-Income	EU
Croatia	High-Income	EU
Hungary	High-Income	EU
Ireland	High-Income	EU
Italy	High-Income	EU
Lithuania	High-Income	EU
Luxembourg	High-Income	EU
Latvia	High-Income	EU
Malta	High-Income	EU
Netherlands	High-Income	EU
Poland	High-Income	EU
Portugal	High-Income	EU
Romania	High-Income	EU
Sweden	High-Income	EU
Slovenia	High-Income	EU
Slovakia	High-Income	EU
United Kingdom	High-Income	Other Europe
United States	High-Income	North America
Japan	High-Income	Other Asia&Pacific
China	Emerging Economy	China
Canada	High-Income	North America
Republic of Korea	High-Income	Other Asia&Pacific
Brazil	Emerging Economy	Latin America
India	Emerging Economy	India
Mexico	Emerging Economy	Latin America
Russia	Emerging Economy	Other Europe
Australia	High-Income	Other Asia&Pacific
Switzerland	High-Income	Other Europe
Turkey	Emerging Economy	Other Europe
Taiwan	Emerging Economy	China
Norway	High-Income	Other Europe
Indonesia	Emerging Economy	Other Asia&Pacific
South Africa	Emerging Economy	Africa
RoW Asia&Pacific	Low-Income	Other Asia&Pacific
RoW America	Low-Income	Latin America
RoW Europe&Eurasia	Low-Income	Other Europe
RoW Africa	Low-Income	Africa
RoW Middle East	Low-Income	Middle East

## Sheet: FinalDemand
Table 5. List of final demand sectors
'Final consumption expenditure by households'	'y01'	'F_HOUS'	1	0	1	0	0	0	'AT'	1
'Final consumption expenditure by non-profit organisations serving households (NPISH)'	'y02.a'	'F_NPSH'	0	1	1	0	0	0	'AT'	2
'Final consumption expenditure by government'	'y02.b'	'F_GOVE'	0	1	1	0	0	0	'AT'	3
'Gross fixed capital formation'	'y04'	'I_GFCF'	0	0	0	1	0	1	'AT'	4
'Changes in inventories'	'y05.a'	'I_CHIN'	0	0	0	1	0	1	'AT'	5
'Changes in valuables'	'y05.b'	'I_CHVA'	0	0	0	1	0	1	'AT'	6
'Exports: Total (fob)'	'y06'	'X_TOTA'	0	0	0	0	1	0	'AT'	7
