# Supplementary material for: Carbon footprint of the construction sector is projected to double by 2050 globally
Source: Commun Earth Environ. 2025 Oct 27;6(1):831. doi: 10.1038/s43247-025-02840-x (PMC12559003; doi:10.1038/s43247-025-02840-x)
Supplement: Supplementary file 4 — Supplementary Data 2 [file 43247_2025_2840_MOESM4_ESM.xlsx]

## Sheet: Country_CO2_share_1995
	Cement	Clinker&Ash	Bricks&Clay	Steel	Other Metal	Glass	Chemicals&Plastic&Rubber	Biobased	Transport	Service	Machinery	On-site	Investment	Other
Austria	0.229725	0.0321636	0.00295311	0.0249174	0.0742276	4.3331e-05	0.0182604	0.0262643	0.0241469	0.0695205	0.0314624	0.0465391	0.328698	0.0910777
Belgium	0.188357	0.0206905	0.0196662	0.022268	0.0286023	0.00358843	0.0344784	0.0128441	0.0280421	0.0670314	0.0132866	0.229208	0.191941	0.139996
Bulgaria	0.255921	0.0982112	0.025565	0.0202583	0.128016	1.16552e-05	0.000870481	0.0129314	0.0214705	0.0123777	0.00128934	0.0142625	0.359492	0.0493236
Cyprus	0.526104	0.0162043	0.0338606	0.0540194	0.0714411	0.00181562	0.00632774	0.0164684	0.00444985	0.0160853	0.0204846	0.0281986	0.135392	0.0691477
Czech Republic	0.189819	0.0281122	0.0188392	0.0159684	0.0545944	0.00925927	0.0213786	0.0214337	0.0354355	0.0849356	0.0319345	0.179797	0.163008	0.145485
Germany	0.250421	0.0248207	0.022371	0.0151459	0.0591062	0.0074539	0.0504132	0.0269085	0.0113414	0.104519	0.0516286	0.0191272	0.264391	0.092352
Denmark	0.0993532	0.0417195	0.0451711	0.0176402	0.0529524	0.016107	0.0333648	0.0143125	0.115618	0.144337	0.0269061	0.0099113	0.205839	0.176768
Estonia	0.187911	0.110935	0.00156802	0.0178826	0.0588044	0.00468885	0.0105844	0.0320199	0.0355553	0.0279528	0.0243951	0.0255672	0.0889827	0.373153
Spain	0.339173	0.0637093	0.0246204	0.00986419	0.0503163	0.00331553	0.0102344	0.0083847	0.0165467	0.0382185	0.0214536	0.173482	0.212222	0.0284589
Finland	0.242062	0.0155945	0.0111967	0.0347452	0.0699586	0.00548132	0.0353863	0.0835427	0.0467818	0.0424836	0.0526129	0.0272048	0.166113	0.166837
France	0.272408	0.0267455	0.017117	0.0196613	0.0521705	0.00162893	0.0223836	0.0139293	0.0201849	0.104778	0.0372016	0.0771735	0.239957	0.0946608
Greece	0.423528	0.0797305	0.014507	0.0201384	0.0249474	0.00239385	0.0216406	0.0140025	0.102499	0.0761952	0.00709805	0.000171158	0.0931095	0.120039
Croatia	0.299656	0.0289604	0.0116954	0.0250749	0.0188242	0.000357925	0.00745378	0.000131866	0.0253219	0.0373296	0.00107647	0.214161	0.149864	0.180093
Hungary	0.420655	0.0433332	0.0273362	0.0251698	0.054173	0.00512249	0.0129086	0.0200758	0.0339353	0.0262361	0.0159107	0.00670843	0.165195	0.14324
Ireland	0.283447	0.0303407	0.00118585	0.00191289	0.00889267	0.00068139	0.028026	0.0113229	0.0413386	0.0682637	0.00187047	0.247573	0.170864	0.104281
Italy	0.304446	0.0184686	0.0290396	0.024527	0.0565921	0.00379984	0.0141803	0.00714578	0.037333	0.0785844	0.0301418	0.0838088	0.24877	0.0631629
Lithuania	0.194203	0.0487714	0.0159699	0.0182547	0.0030762	0.00506226	0.00460203	0.0355729	0.00743133	0.0436326	0.0118263	0.00738721	0.249216	0.354994
Luxembourg	0.0696266	0.101786	0.0328781	0.010396	0.0475019	0.000152274	0.014605	0.00133493	0.0271044	0.284554	0.00251184	0.00592591	0.395186	0.00643665
Latvia	0.283537	0.0533645	0.0173708	0.0579638	0.0467845	1.32137e-05	0.0035153	0.0275401	0.0656076	0.0210711	0.00863246	0.0473233	0.0850887	0.282188
Malta	0.0688959	0.0209817	0.0343614	0.00272125	0.0447189	0.00151402	0.0240492	0.00098116	0.0962167	0.126434	0.0895823	0.0432734	0.198869	0.247401
Netherlands	0.111751	0.048459	0.014965	0.0262658	0.0934354	0.00209939	0.0540757	0.00880448	0.0190982	0.0905956	0.0498083	0.172778	0.192023	0.115842
Poland	0.361057	0.0744605	0.0111975	0.0460385	0.049853	0.00136242	0.0472179	0.0164376	0.00590205	0.0269433	0.028263	0.118031	0.187425	0.0258116
Portugal	0.319638	0.155474	0.0186333	0.00921579	0.0266411	0.00443809	0.00512059	0.00620438	0.00376119	0.0263114	0.011784	0.222685	0.134913	0.0551798
Romania	0.361283	0.0519865	0.00944368	0.0847748	0.0501634	2.34483e-05	0.0339343	0.00484713	0.0242402	0.0349957	0.0175865	0.0113707	0.237739	0.0776119
Sweden	0.244647	0.0115266	0.0103825	0.0181156	0.0972711	0.00160363	0.0114641	0.0441614	0.0426916	0.081528	0.0534443	0.00778932	0.255326	0.120049
Slovenia	0.263972	0.0248788	0.0135469	0.00357917	0.0271758	0.00601087	0.0175194	0.0138068	0.0391854	0.0559562	0.00927785	0.14821	0.253056	0.123824
Slovakia	0.27238	0.116471	0.0129738	0.00819472	0.0390897	0.000952552	0.0182988	0.00918404	0.031539	0.045751	0.0192096	0.154785	0.136098	0.135073
United Kingdom	0.162995	0.0222307	0.00770419	0.00286612	0.0253173	0.00238913	0.0325108	0.00861251	0.0187817	0.101127	0.0151968	0.252931	0.27848	0.0688575
United States	0.171515	0.0212138	0.0133747	0.0125312	0.0799423	0.00314419	0.0540805	0.0532948	0.0135046	0.103127	0.0869376	0.000746499	0.255286	0.131302
Japan	0.0228924	0.167818	0.0185166	0.0340217	0.107447	0.00405843	0.0156794	0.0360611	0.0502043	0.110961	0.0211483	0.00257623	0.335523	0.0730919
China	0.126938	0.0614174	0.00510791	0.126642	0.117852	0.00184075	0.0491839	0.0429172	0.00516861	0.0699982	0.126	0.000651759	0.0839959	0.182287
Canada	0.0394739	0.0896586	0.00895112	0.072062	0.0684289	0.00561144	0.0537488	0.065259	0.0233234	0.143471	0.04647	0.0077047	0.293753	0.082084
South Korea	0.276598	0.0765753	0.00917541	0.0908376	0.0837674	0.00560355	0.03122	0.0119952	0.0330212	0.0858844	0.0574588	0.000287583	0.210621	0.0269546
Brazil	0.0738547	0.0385587	0.0327669	0.0776366	0.0662988	0.0118381	0.0429766	0.00909739	0.0105666	0.0412266	0.0169818	0.022479	0.515996	0.0397221
India	0.303608	0.10788	0.0129278	0.00604876	0.0772142	0.000567569	0.0152349	0.00367127	0.0765278	0.0318183	0.00854498	0.00514346	0.200149	0.150665
Mexico	0.0439433	0.00427994	0.0398669	0.0553312	0.0903537	0.0109648	0.0104413	0.000400212	0.0118323	0.0477685	0.00822577	0.0760437	0.584325	0.0162235
Russia	0.271528	0.0155629	0.0203308	0.115192	0.0591672	0.00910875	0.0393204	0.0146488	0.0329415	0.0216933	0.00734533	0.00504433	0.171533	0.216585
Australia	0.125602	0.0162318	0.0103617	0.047508	0.0833793	0.00750848	0.0258068	0.0211082	0.0263034	0.167351	0.0215841	0.0886528	0.230813	0.127789
Switzerland	0.212186	0.0259631	0.0103157	0.0209204	0.0684015	0.00540377	0.0382518	0.052989	0.0476763	0.0900211	0.0281863	0.0333367	0.250438	0.11591
Turkey	0.484983	0.0162941	0.0181365	0.101251	0.0242408	0.00462828	0.00914705	0.00447649	0.015303	0.0234977	0.00839972	0.00819952	0.246606	0.0348366
Taiwan	0.0609085	0.164724	0.00422112	0.169676	0.0672386	0.00144039	0.0648746	0.0165363	0.0163168	0.0580546	0.0243018	0.000805561	0.274228	0.0766731
Norway	0.147424	0.0244246	0.0105886	0.00789103	0.0658862	0.00329209	0.0155365	0.0623685	0.0716013	0.121822	0.047316	0.162786	0.184103	0.0749592
Indonesia	0.206789	0.0084284	0.0162431	0.0767343	0.0906322	0.0167561	0.0590025	0.0139727	0.0189015	0.0521815	0.0201481	0.0063642	0.30959	0.104256
South Africa	0.00910244	0.0356549	0.019911	0.0840236	0.0807279	0.00460407	0.0059699	0.00139485	0.00309768	0.0329507	0.0260283	0.241313	0.421173	0.0340492
RoW Asia and Pacific	0.172034	0.0874735	0.0210921	0.0908928	0.0826704	0.0115602	0.0458869	0.00466464	0.0192339	0.0681847	0.0883154	0.0325698	0.179145	0.0962769
RoW America	0.0588682	0.0185474	0.00962961	0.056873	0.0789904	0.00807653	0.0540252	0.0161222	0.00995806	0.0606175	0.0472837	0.0707739	0.49088	0.019354
RoW Europe	0.264145	0.0189313	0.0241846	0.0140312	0.0240883	0.00673031	0.0165174	0.0162237	0.0147572	0.0438147	0.00424505	0.159645	0.328579	0.0641076
RoW Africa	0.0898151	0.0229109	0.0124074	0.139155	0.102672	0.00699148	0.0439756	0.0133345	0.0170945	0.0891898	0.0381813	0.0458627	0.281311	0.0970985
RoW Middle East	0.0480491	0.017358	0.0121212	0.0782952	0.0694971	0.00750273	0.0261041	0.0191938	0.0103078	0.0671922	0.0344203	0.0831497	0.390928	0.135881

## Sheet: CO2_Wprct_constructionTimeserie
	1995	1996	1997	1998	1999	2000	2001	2002	2003	2004	2005	2006	2007	2008	2009	2010	2011	2012	2013	2014	2015	2016	2017	2018	2019	2020	2021	2022
Cement	0.170956	0.178566	0.191135	0.21076	0.22099	0.246022	0.223853	0.221754	0.227186	0.225165	0.224647	0.227208	0.24605	0.219449	0.225391	0.225831	0.229958	0.258299	0.257692	0.264893	0.269401	0.262892	0.260345	0.252153	0.267153	0.256294	0.259968	0.279109
Clinker	0.0599767	0.0579787	0.0632276	0.0648968	0.0659174	0.0744998	0.0677409	0.0690945	0.0712075	0.0743853	0.0739133	0.0727368	0.0855591	0.0737897	0.0760907	0.0746081	0.0736438	0.0863108	0.0848004	0.0849995	0.0853099	0.0844183	0.0652765	0.0567917	0.0837944	0.0572626	0.0584981	0.0664976
Bricks&Clay	0.0144585	0.0146652	0.0165827	0.018534	0.0205004	0.026302	0.0227576	0.0243779	0.0256899	0.0286069	0.0308548	0.033627	0.0415644	0.035129	0.0382431	0.0405483	0.0425519	0.0518793	0.0541498	0.055417	0.0562918	0.0571994	0.0659545	0.0570511	0.0580555	0.0569254	0.058307	0.0599937
Steel	0.062573	0.0562925	0.0588687	0.0540489	0.0507085	0.0597962	0.0503766	0.0520057	0.0547595	0.056207	0.0585967	0.0586554	0.0710224	0.0674747	0.0726113	0.0707515	0.0722971	0.0811872	0.0813274	0.0837729	0.0834456	0.0955019	0.0810266	0.0949048	0.0791499	0.0909052	0.0887269	0.0833355
Other Metal	0.0819884	0.0793622	0.0776497	0.0752297	0.0738503	0.091851	0.070471	0.0686516	0.0658521	0.0644059	0.0646372	0.0656078	0.0783469	0.0691995	0.0645912	0.0639016	0.0630452	0.0769866	0.075657	0.0748824	0.0725156	0.0725216	0.075632	0.0800116	0.0693844	0.0779086	0.0783438	0.0769324
Glass	0.00478232	0.00452949	0.00523803	0.00530686	0.00560714	0.00752589	0.00662116	0.00722505	0.00789998	0.00887373	0.00946307	0.0100277	0.0123704	0.0115045	0.0125694	0.0136256	0.0137113	0.016603	0.0171421	0.0172316	0.01683	0.0174127	0.0253908	0.0194185	0.0167193	0.0197279	0.0199424	0.0238017
Chemicals&Plastic&Rubber	0.0372051	0.038356	0.0364223	0.0345938	0.0331587	0.0302556	0.031721	0.0322488	0.033069	0.0333028	0.0344383	0.0343138	0.0272628	0.0313925	0.0292746	0.0276323	0.026492	0.0222342	0.0218831	0.0211052	0.0208619	0.0202988	0.0180476	0.0254512	0.0219162	0.026687	0.0266829	0.0202647
Biobased	0.0274618	0.0254278	0.0254691	0.0243097	0.024401	0.0294848	0.0221553	0.0214006	0.0200787	0.0195742	0.0189281	0.0172767	0.0209937	0.0145183	0.0117004	0.0119428	0.011529	0.0167088	0.0165811	0.015431	0.0151281	0.0147532	0.0175641	0.017305	0.0177777	0.0168547	0.0181808	0.0180955
Transport	0.0230322	0.0228923	0.0238236	0.0228199	0.0223459	0.0224729	0.0227222	0.0229359	0.0242071	0.0239047	0.0247841	0.025932	0.0266259	0.0280869	0.0291725	0.0296788	0.0306968	0.0309593	0.0328159	0.0348019	0.036477	0.0369553	0.0377807	0.0388558	0.0373124	0.0397246	0.0397959	0.0405775
Service	0.0775315	0.0777144	0.0754134	0.0729368	0.0702478	0.0656829	0.0674917	0.0674413	0.0647607	0.0635318	0.0627432	0.0616397	0.0551116	0.0612423	0.0603792	0.0626496	0.0615409	0.0574937	0.0564617	0.0544911	0.0524763	0.0527653	0.0542313	0.0556223	0.0555003	0.0581812	0.0558825	0.0571708
Light Machinery	0.0583018	0.0598582	0.0553963	0.0543383	0.0526325	0.0568074	0.0500617	0.0471338	0.0453292	0.0464583	0.0466136	0.0465069	0.048833	0.0461068	0.04553	0.0475001	0.0465715	0.0486837	0.0480277	0.0464785	0.0448114	0.0440143	0.0450701	0.0526207	0.044862	0.0508179	0.0482998	0.0334646
On-site	0.0360412	0.0408931	0.036247	0.0374849	0.0376245	0.0399156	0.0406958	0.0449157	0.0459655	0.045371	0.0483787	0.0497487	0.0530727	0.0558894	0.0561185	0.0526776	0.0533456	0.0534094	0.0542395	0.0560804	0.0572861	0.0600924	0.0575099	0.0593059	0.0569675	0.0583354	0.0600831	0.0593617
Capital Asset	0.229365	0.229772	0.223387	0.222003	0.219871	0.134464	0.219017	0.218287	0.211209	0.208926	0.205691	0.204075	0.132918	0.198355	0.195126	0.199524	0.198868	0.124374	0.12913	0.124551	0.127082	0.123558	0.12636	0.125894	0.130411	0.127079	0.12608	0.125825
Other	0.116326	0.113692	0.111139	0.102737	0.102145	0.11492	0.104316	0.102528	0.102786	0.101288	0.0963112	0.0926445	0.100268	0.0878625	0.0832022	0.0791294	0.0757485	0.0748719	0.070093	0.0658652	0.0620842	0.0576175	0.0698111	0.0646149	0.0609958	0.0632965	0.061209	0.0555698

## Sheet: Country_CO2_share_2022
	Cement	Clinker	Bricks&Clay	Steel	Other Metal	Glass	Chemicals&Plastic&Rubber	Biobased	Transport	Service	Machinery	On-site	Investment	Other
Austria	0.131544	0.038454	0.0085933	0.00223775	0.0437862	6.62987e-05	0.0304678	0.0278847	0.0301634	0.10997	0.0388643	0.230983	0.26166	0.0453256
Belgium	0.120437	0.0549925	0.0182328	0.0278264	0.0718796	0.00240481	0.0350569	0.0202177	0.0240611	0.087601	0.0578915	0.27877	0.157833	0.0427957
Bulgaria	0.190309	0.0364989	0.0218367	0.00177549	0.0482718	0.00111244	0.0257958	0.0171752	0.0976061	0.163043	0.0293757	0.158913	0.111012	0.0972742
Cyprus	0.350649	0.0556633	0.0486562	0.00128172	0.0159817	9.19644e-07	0.00474296	0.00897504	0.0194099	0.117119	0.011096	0.171913	0.138153	0.0563574
Czech Republic	0.0665146	0.0189351	0.014541	0.00529301	0.0160025	0.00635382	0.00479275	0.00266869	0.0145483	0.256446	0.0431792	0.25642	0.176135	0.11817
Germany	0.138815	0.0308059	0.0195025	0.0152999	0.0921595	0.00309405	0.0738878	0.0186179	0.0188055	0.0827391	0.0729038	0.0771498	0.25408	0.102139
Denmark	0.0986694	0.036672	0.0590708	0.0181328	0.0408267	0.00963132	0.0282754	0.0582218	0.0249313	0.253542	0.0854068	0.00573611	0.224502	0.0563812
Estonia	0.307946	0.163437	0.00325595	0.00121989	0.0104361	0.00150007	0.00179811	0.00446664	0.0498595	0.239934	0.00368607	0.0263928	0.0311878	0.15488
Spain	0.0357291	0.0279046	0.00569881	0.00170697	0.00586753	0.000694945	0.000576983	0.000588161	0.00246891	0.0302083	0.00465615	0.44151	0.3938	0.0485904
Finland	0.14523	0.0299911	0.0148635	0.00232605	0.0287809	0.0060504	0.024459	0.122095	0.0240699	0.112274	0.0499479	0.130935	0.233238	0.0757403
France	0.131374	0.0303877	0.0152373	0.0304533	0.0548156	0.00154879	0.0201699	0.0214436	0.0268733	0.151331	0.0878587	0.124931	0.232825	0.0707496
Greece	0.272177	0.188262	0.0277296	0.019886	0.0357456	0.00184257	0.00732919	0.00382212	0.034191	0.156572	0.0378192	0.0358688	0.128433	0.0503218
Croatia	0.180612	0.0322016	0.0199403	0.0167161	0.0193169	0.00102504	0.00765355	0.00274947	0.00963656	0.33164	0.0371164	0.00393452	0.258738	0.0787206
Hungary	0.178402	0.012988	0.0280811	0.036073	0.0882597	0.00527885	0.0253057	0.00705657	0.0385835	0.140806	0.0380249	0.0475532	0.288607	0.0649807
Ireland	0.139868	0.0414542	0.0117504	0.00182948	0.0409113	0.0108191	0.0570158	0.037569	0.0501884	0.233534	0.112928	0.0240451	0.0846904	0.153396
Italy	0.113938	0.0354998	0.026216	0.0113486	0.0568375	0.00465602	0.0186605	0.0137353	0.0156808	0.0895014	0.0686916	0.200208	0.21314	0.131886
Lithuania	0.0291562	0.00500654	0.00234178	0.0246792	0.0354824	0.000470596	0.00278904	0.00443032	0.038968	0.102612	0.0244876	0.18921	0.483809	0.0565575
Luxembourg	0.0490159	0.0155787	0.0237992	0.0129855	0.0434532	0.00256116	0.0327486	0.0651428	0.0701508	0.188391	0.0284894	0.0806529	0.297374	0.0896569
Latvia	0.182063	0.0282616	0.00745749	0.00312505	0.0123331	7.71696e-05	0.00595752	0.0166836	0.0407806	0.10043	0.00419843	0.406999	0.137323	0.0543106
Malta	0.0428232	0.00152215	0.000476379	0.000387828	0.0109679	0.00085379	0.019826	0.00267399	0.0806339	0.300573	0.0505294	0.0438643	0.301022	0.143846
Netherlands	0.126487	0.0404636	0.00905327	0.0145155	0.105588	0.00237077	0.0449814	0.0102857	0.0120169	0.100112	0.0511284	0.186085	0.23922	0.0576926
Poland	0.242979	0.0251435	0.0345569	0.0244382	0.0497069	0.00521984	0.0243174	0.0114551	0.0203157	0.0556187	0.0366901	0.202389	0.167193	0.0999762
Portugal	0.333171	0.042599	0.0222075	0.0114449	0.0337735	0.00486865	0.0102628	0.0143512	0.0126281	0.066497	0.0201809	0.226133	0.15952	0.0423629
Romania	0.24618	0.00159597	0.00905476	0.0355454	0.0703871	0.000316112	0.00605796	0.00828559	0.0267344	0.0735766	0.0240667	0.114163	0.170929	0.213107
Sweden	0.172429	0.0269828	0.00644305	0.0214412	0.0586138	0.00178211	0.0306474	0.0693708	0.0389393	0.151244	0.0437414	0.0300045	0.260667	0.087693
Slovenia	0.111592	0.0332203	0.0182692	0.0112269	0.0315836	0.000125689	0.0133183	0.00874939	0.0278253	0.115468	0.0447655	0.276509	0.20767	0.0996766
Slovakia	0.23176	0.0267633	0.0158116	0.0050011	0.0179494	0.00183629	0.00706654	0.00763626	0.0114754	0.0766281	0.0438687	0.301486	0.224059	0.0286591
United Kingdom	0.124323	0.0279481	0.010518	0.00182384	0.0205731	0.00176166	0.039455	0.0299407	0.0179628	0.120982	0.0495572	0.205439	0.283977	0.0657384
United States	0.186762	0.013209	0.010086	0.0101865	0.077338	0.00242242	0.0269499	0.0464227	0.0106429	0.10784	0.100722	0.000139978	0.329665	0.0776143
Japan	0.0252933	0.141025	0.026128	0.000874339	0.17223	0.00320398	0.0243876	0.0481245	0.0457183	0.142224	0.0394986	0.0103119	0.21499	0.105991
China	0.366439	0.0890848	0.0965882	0.0982217	0.0833091	0.0405697	0.0158774	0.00367094	0.0586181	0.0300674	0.0160059	0.030064	0.0530702	0.0184133
Canada	0.0425725	0.0813116	0.00617767	0.00445108	0.0615265	0.00473012	0.0385792	0.0527888	0.0120951	0.187001	0.111747	0.00657339	0.311816	0.0786306
South Korea	0.17732	0.122513	0.0267672	0.152775	0.119351	0.00441413	0.0316332	0.0122068	0.0108642	0.079198	0.0823842	0.000188443	0.122372	0.0580128
Brazil	0.300243	0.15847	0.0468652	0.00675092	0.0576058	0.0172843	0.0712994	0.00744379	0.00928231	0.0270853	0.0282169	0.0109794	0.222682	0.0357915
India	0.263039	0.0379528	0.0435015	0.212006	0.0580985	0.0160125	0.00303709	0.0120964	0.0171645	0.0257569	0.0216715	0.152224	0.0882559	0.0491834
Mexico	0.220761	0.000369987	0.0299999	0.0393248	0.0642278	0.00885063	0.0228027	0.0511431	0.0117369	0.0414607	0.0884898	0.0639163	0.270251	0.0866656
Russia	0.263046	0.00938915	0.0146278	0.123344	0.0935863	0.00842174	0.0202272	0.0207824	0.0622422	0.0319337	0.0114875	0.000555259	0.208433	0.131923
Australia	0.125188	0.00909997	0.00479802	0.0304699	0.0193735	0.00030362	0.00984925	0.0260345	0.00937898	0.142956	0.00906415	0.300183	0.162955	0.150346
Switzerland	0.142877	0.00963488	0.00581926	0.00143563	0.060886	0.00240373	0.0429979	0.0858292	0.10686	0.120979	0.0581582	0.0585255	0.218645	0.0849487
Turkey	0.22979	0.0130633	0.0147242	0.00908919	0.0872273	0.00107888	0.0386427	0.0357974	0.0224687	0.0670275	0.032043	0.064634	0.190388	0.194026
Taiwan	0.0379381	0.339862	0.000110036	0.148184	0.107173	0.00072007	0.0507035	0.0186079	0.00978766	0.0648739	0.0501153	0.00184751	0.0760635	0.0940141
Norway	0.0826443	0.0293827	0.000867793	0.00456784	0.00439553	0.0046134	0.0218157	0.0396213	0.0813956	0.159292	0.0419975	0.227531	0.247663	0.0542122
Indonesia	0.25249	0.0118572	0.0220539	0.0824457	0.0924436	0.0145083	0.0460874	0.111213	0.053123	0.0864136	0.0113136	0.00525811	0.132662	0.0781299
South Africa	0.0823142	0.236079	0.114531	0.0118786	0.0382107	0.00138777	0.0655157	0.021542	0.0126998	0.0904275	0.0764128	0.0191902	0.106025	0.123786
RoW Asia and Pacific	0.181103	0.0592666	0.0323048	0.0782795	0.0631588	0.00945768	0.0227727	0.00798695	0.022604	0.0921976	0.0618472	0.0793824	0.195368	0.0942707
RoW America	0.247441	0.0194293	0.0180986	0.0482873	0.0712644	0.0087741	0.0235781	0.0198876	0.0161884	0.0677111	0.0445787	0.0917733	0.208204	0.114784
RoW Europe	0.375469	0.0276995	0.0290378	0.0314601	0.0331421	0.0182989	0.021609	0.00760883	0.0160344	0.0530267	0.0393441	0.147993	0.0857358	0.11354
RoW Africa	0.312169	0.0361813	0.0249793	0.0539944	0.0537858	0.0121223	0.0248157	0.0172336	0.0136229	0.0505351	0.0331585	0.0872511	0.181054	0.0990974
RoW Middle East	0.189024	0.0229542	0.025503	0.0541007	0.0702805	0.0045045	0.0198734	0.0743527	0.0323833	0.0684887	0.039201	0.0674224	0.173105	0.158807

## Sheet: Country_CO2_absolute_2020
	Cement	Clinker	Bricks&Clay	Steel	Other Metal	Glass	Chemicals&Plastic&Rubber	Biobased	Transport	Service	Machinery	On-site	Investment	Other
Austria	4.02413e+09	1.17637e+09	2.62883e+08	6.84562e+07	1.33949e+09	2.02818e+06	9.32058e+08	8.53038e+08	9.22745e+08	3.36415e+09	1.18892e+09	7.06614e+09	8.00459e+09	1.38658e+09
Belgium	5.35793e+09	2.44648e+09	8.11131e+08	1.23793e+09	3.19775e+09	1.06984e+08	1.5596e+09	8.99438e+08	1.07042e+09	3.89716e+09	2.57545e+09	1.24018e+10	7.02162e+09	1.90387e+09
Bulgaria	1.60976e+09	3.08732e+08	1.8471e+08	1.50183e+07	4.08315e+08	9.40976e+06	2.18198e+08	1.45279e+08	8.25617e+08	1.37912e+09	2.48479e+08	1.3442e+09	9.39016e+08	8.2281e+08
Cyprus	1.13895e+09	1.80801e+08	1.58041e+08	4.16319e+06	5.19105e+07	2987.12	1.54057e+07	2.9152e+07	6.30458e+07	3.80418e+08	3.60411e+07	5.58394e+08	4.48739e+08	1.83056e+08
Czech Republic	1.69376e+09	4.82172e+08	3.7028e+08	1.34784e+08	4.07495e+08	1.61797e+08	1.22045e+08	6.79568e+07	3.70466e+08	6.53026e+09	1.09954e+09	6.52958e+09	4.48518e+09	3.00914e+09
Germany	2.52825e+10	5.6107e+09	3.55201e+09	2.78659e+09	1.67851e+10	5.63521e+08	1.34573e+10	3.39089e+09	3.42506e+09	1.50693e+10	1.3278e+10	1.40514e+10	4.62759e+10	1.86027e+10
Denmark	2.06575e+09	7.67769e+08	1.23671e+09	3.7963e+08	8.54752e+08	2.01642e+08	5.91978e+08	1.21894e+09	5.21965e+08	5.30818e+09	1.78809e+09	1.20092e+08	4.70021e+09	1.1804e+09
Estonia	6.44146e+09	3.41871e+09	6.81065e+07	2.5517e+07	2.18299e+08	3.13778e+07	3.76119e+07	9.34311e+07	1.04294e+09	5.01883e+09	7.71035e+07	5.52073e+08	6.52371e+08	3.23971e+09
Spain	2.10346e+09	1.64281e+09	3.35502e+08	1.00493e+08	3.45435e+08	4.0913e+07	3.39683e+07	3.46264e+07	1.4535e+08	1.77843e+09	2.74118e+08	2.59927e+10	2.31839e+10	2.86063e+09
Finland	3.32812e+09	6.87284e+08	3.40617e+08	5.33044e+07	6.59551e+08	1.38653e+08	5.60509e+08	2.79796e+09	5.51593e+08	2.5729e+09	1.14462e+09	3.00054e+09	5.34494e+09	1.73569e+09
France	2.02808e+10	4.69109e+09	2.35224e+09	4.70121e+09	8.46212e+09	2.39093e+08	3.11371e+09	3.31034e+09	4.14855e+09	2.33617e+10	1.35631e+10	1.92862e+10	3.59422e+10	1.09219e+10
Greece	2.25164e+09	1.55744e+09	2.29399e+08	1.64511e+08	2.95713e+08	1.5243e+07	6.06323e+07	3.16193e+07	2.82853e+08	1.29527e+09	3.12867e+08	2.96732e+08	1.06249e+09	4.16298e+08
Croatia	8.84805e+08	1.57753e+08	9.76861e+07	8.18908e+07	9.46323e+07	5.02158e+06	3.74942e+07	1.34695e+07	4.72088e+07	1.62468e+09	1.81831e+08	1.92749e+07	1.26754e+09	3.85647e+08
Hungary	2.06565e+09	1.50384e+08	3.25142e+08	4.17677e+08	1.02193e+09	6.11221e+07	2.93007e+08	8.17058e+07	4.46746e+08	1.63035e+09	4.40278e+08	5.50603e+08	3.34168e+09	7.52391e+08
Ireland	4.31549e+09	1.27902e+09	3.62546e+08	5.64466e+07	1.26228e+09	3.33811e+08	1.75916e+09	1.15915e+09	1.54851e+09	7.20546e+09	3.48427e+09	7.41886e+08	2.61303e+09	4.73288e+09
Italy	1.17593e+10	3.66385e+09	2.7057e+09	1.17126e+09	5.86607e+09	4.80537e+08	1.92591e+09	1.41758e+09	1.61838e+09	9.23723e+09	7.0895e+09	2.0663e+10	2.19977e+10	1.36116e+10
Lithuania	8.68825e+07	1.4919e+07	6.97826e+06	7.35414e+07	1.05734e+08	1.40233e+06	8.31104e+06	1.32019e+07	1.1612e+08	3.05772e+08	7.29705e+07	5.63827e+08	1.4417e+09	1.68535e+08
Luxembourg	1.65638e+08	5.26444e+07	8.04239e+07	4.38814e+07	1.4684e+08	8.65484e+06	1.10666e+08	2.20135e+08	2.37058e+08	6.36622e+08	9.62732e+07	2.72548e+08	1.00491e+09	3.02974e+08
Latvia	9.21051e+08	1.42974e+08	3.77272e+07	1.58095e+07	6.23926e+07	390398	3.01389e+07	8.44016e+07	2.06308e+08	5.08073e+08	2.12397e+07	2.059e+09	6.94711e+08	2.74755e+08
Malta	2.12915e+07	756802	236853	192826	5.45318e+06	424500	9.85736e+06	1.32949e+06	4.00907e+07	1.49443e+08	2.51229e+07	2.18091e+07	1.49666e+08	7.15197e+07
Netherlands	8.77592e+09	2.80744e+09	6.28134e+08	1.00711e+09	7.32588e+09	1.64489e+08	3.1209e+09	7.13644e+08	8.33758e+08	6.94598e+09	3.54739e+09	1.2911e+10	1.65975e+10	4.00282e+09
Poland	1.41091e+10	1.46001e+09	2.00662e+09	1.41906e+09	2.88634e+09	3.03102e+08	1.41204e+09	6.65167e+08	1.17968e+09	3.22962e+09	2.13049e+09	1.17522e+10	9.70845e+09	5.80534e+09
Portugal	5.65686e+09	7.23283e+08	3.77059e+08	1.94322e+08	5.73435e+08	8.26642e+07	1.74251e+08	2.43667e+08	2.14411e+08	1.12904e+09	3.42649e+08	3.83949e+09	2.70846e+09	7.19275e+08
Romania	6.58476e+09	4.26887e+07	2.42195e+08	9.5076e+08	1.8827e+09	8.4553e+06	1.62037e+08	2.21621e+08	7.15086e+08	1.96801e+09	6.43731e+08	3.05362e+09	4.57197e+09	5.70015e+09
Sweden	4.96222e+09	7.76519e+08	1.8542e+08	6.17039e+08	1.6868e+09	5.12859e+07	8.81979e+08	1.99637e+09	1.1206e+09	4.35255e+09	1.2588e+09	8.63477e+08	7.50154e+09	2.52365e+09
Slovenia	4.55458e+08	1.35587e+08	7.45645e+07	4.58221e+07	1.28907e+08	512992	5.43579e+07	3.57101e+07	1.13568e+08	4.71276e+08	1.82708e+08	1.12855e+09	8.47593e+08	4.06824e+08
Slovakia	2.00031e+09	2.30993e+08	1.36469e+08	4.31643e+07	1.5492e+08	1.58489e+07	6.0991e+07	6.59082e+07	9.90433e+07	6.61374e+08	3.78629e+08	2.60212e+09	1.93384e+09	2.47355e+08
United Kingdom	1.83107e+10	4.11628e+09	1.54913e+09	2.68621e+08	3.03008e+09	2.59462e+08	5.81105e+09	4.40976e+09	2.64561e+09	1.78186e+10	7.29894e+09	3.02577e+10	4.18251e+10	9.68216e+09
United States	1.43711e+11	1.01642e+10	7.76102e+09	7.83836e+09	5.95106e+10	1.86402e+09	2.07376e+10	3.57217e+10	8.18956e+09	8.29816e+10	7.7504e+10	1.07711e+08	2.53673e+11	5.97232e+10
Japan	7.50088e+09	4.18218e+10	7.74843e+09	2.59291e+08	5.10758e+10	9.50162e+08	7.2323e+09	1.42716e+10	1.35581e+10	4.21773e+10	1.17136e+10	3.05806e+09	6.37568e+10	3.14323e+10
China	2.21592e+12	5.38712e+11	5.84086e+11	5.93964e+11	5.03785e+11	2.45332e+11	9.60137e+10	2.21988e+10	3.54474e+11	1.81823e+11	9.67905e+10	1.81803e+11	3.20925e+11	1.11349e+11
Canada	5.29712e+09	1.01173e+10	7.68663e+08	5.5383e+08	7.65548e+09	5.88549e+08	4.80025e+09	6.56829e+09	1.50495e+09	2.32678e+10	1.39042e+10	8.17899e+08	3.87979e+10	9.78368e+09
South Korea	3.78041e+10	2.61193e+10	5.70669e+09	3.2571e+10	2.54453e+10	9.41078e+08	6.74409e+09	2.60244e+09	2.31621e+09	1.68847e+10	1.7564e+10	4.01753e+07	2.60893e+10	1.23681e+10
Brazil	2.94044e+10	1.55198e+10	4.58976e+09	6.61153e+08	5.64164e+09	1.69275e+09	6.98273e+09	7.2901e+08	9.09066e+08	2.65261e+09	2.76343e+09	1.07527e+09	2.18085e+10	3.50526e+09
India	2.53225e+11	3.65367e+10	4.18784e+10	2.04095e+11	5.59307e+10	1.5415e+10	2.92377e+09	1.16451e+10	1.6524e+10	2.47959e+10	2.08628e+10	1.46544e+11	8.49629e+10	4.73483e+10
Mexico	2.12397e+10	3.55968e+07	2.88632e+09	3.78348e+09	6.17943e+09	8.51528e+08	2.19387e+09	4.92053e+09	1.12922e+09	3.98898e+09	8.5137e+09	6.14945e+09	2.60011e+10	8.33819e+09
Russia	4.80039e+10	1.71345e+09	2.66946e+09	2.25093e+10	1.70788e+10	1.5369e+09	3.69131e+09	3.79263e+09	1.13587e+10	5.82764e+09	2.09638e+09	1.0133e+08	3.80374e+10	2.4075e+10
Australia	1.9697e+10	1.43178e+09	7.54918e+08	4.79412e+09	3.04822e+09	4.77714e+07	1.54968e+09	4.09626e+09	1.47568e+09	2.24926e+10	1.42615e+09	4.72307e+10	2.56393e+10	2.36554e+10
Switzerland	5.03069e+09	3.39243e+08	2.04896e+08	5.05484e+07	2.14379e+09	8.4635e+07	1.51395e+09	3.02204e+09	3.76253e+09	4.25965e+09	2.04774e+09	2.06068e+09	7.69848e+09	2.99104e+09
Turkey	1.36689e+10	7.77057e+08	8.75855e+08	5.40663e+08	5.18864e+09	6.41762e+07	2.29863e+09	2.12937e+09	1.33653e+09	3.98707e+09	1.90605e+09	3.8447e+09	1.13251e+10	1.15415e+10
Taiwan	1.8588e+09	1.66518e+10	5.39131e+06	7.26035e+09	5.25104e+09	3.52803e+07	2.48425e+09	9.11706e+08	4.79553e+08	3.17854e+09	2.45543e+09	9.052e+07	3.72678e+09	4.60628e+09
Norway	2.04364e+09	7.26579e+08	2.14589e+07	1.12954e+08	1.08693e+08	1.14081e+08	5.39463e+08	9.79761e+08	2.01276e+09	3.939e+09	1.03852e+09	5.62642e+09	6.12425e+09	1.34057e+09
Indonesia	5.78454e+10	2.71648e+09	5.05253e+09	1.88883e+10	2.11788e+10	3.32385e+09	1.05586e+10	2.54788e+10	1.21704e+10	1.97973e+10	2.59193e+09	1.20463e+09	3.03929e+10	1.78995e+10
South Africa	2.55776e+09	7.33571e+09	3.55883e+09	3.69104e+08	1.18733e+09	4.31222e+07	2.03578e+09	6.69377e+08	3.94623e+08	2.80986e+09	2.37438e+09	5.96298e+08	3.29452e+09	3.84641e+09
RoW Asia and Pacific	1.02334e+11	3.34891e+10	1.82541e+10	4.42325e+10	3.56884e+10	5.34415e+09	1.28679e+10	4.5131e+09	1.27726e+10	5.2097e+10	3.49473e+10	4.48557e+10	1.10394e+11	5.32685e+10
RoW America	5.97039e+10	4.68802e+09	4.36694e+09	1.1651e+10	1.71951e+10	2.11707e+09	5.68906e+09	4.79858e+09	3.90603e+09	1.63377e+10	1.07562e+10	2.21436e+10	5.02366e+10	2.76958e+10
RoW Europe	2.9152e+10	2.15064e+09	2.25454e+09	2.44262e+09	2.57321e+09	1.42076e+09	1.67776e+09	5.90763e+08	1.24494e+09	4.11709e+09	3.05475e+09	1.14905e+10	6.65667e+09	8.81547e+09
RoW Africa	9.63407e+10	1.11662e+10	7.70906e+09	1.66636e+10	1.65992e+10	3.74115e+09	7.65856e+09	5.3186e+09	4.20426e+09	1.5596e+10	1.02333e+10	2.69272e+10	5.58764e+10	3.05832e+10
RoW Middle East	1.07628e+11	1.30699e+10	1.45212e+10	3.08044e+10	4.0017e+10	2.56481e+09	1.13157e+10	4.23357e+10	1.84387e+10	3.89968e+10	2.23206e+10	3.83897e+10	9.85644e+10	9.04228e+10
	3.41662e+12

## Sheet: CO2_share_global
	1995	2022
Cement	8.19277e+11	3.41662e+12
Clinker	2.87428e+11	8.14008e+11
Bricks&Clay	6.929e+10	7.34392e+11
Steel	2.9987e+11	1.02012e+12
Other Metal	3.92915e+11	9.41742e+11
Glass	2.29184e+10	2.91361e+11
Chemicals&Plastic&Rubber	1.78299e+11	2.48064e+11
Biobased	1.31606e+11	2.2151e+11
Transport	1.10378e+11	4.96715e+11
Service	3.71556e+11	6.99838e+11
Light Machinery	2.79401e+11	4.09646e+11
On-site	1.72721e+11	7.26657e+11
Capital Asset	1.09919e+12	1.54025e+12
Other	5.57474e+11	6.8024e+11

## Sheet: Country ranking_CO2_1995
Country/Region	CO2	Development
Austria	22142000000	High-Income
Belgium	37652000000	High-Income
Bulgaria	4015702843	High-Income
Cyprus	3305915918	High-Income
Czechia	30745000000	High-Income
Germany	226910000000	High-Income
Denmark	17495000000	High-Income
Estonia	2839551563	High-Income
Spain	113600000000	High-Income
Finland	14043000000	High-Income
France	125390000000	High-Income
Greece	40625000000	High-Income
Croatia	4632526948	High-Income
Hungary	7567766409	High-Income
Ireland	10499000000	High-Income
Italy	129350000000	High-Income
Lithuania	3408766276	High-Income
Luxembourg	1108542698	High-Income
Latvia	1589179841	High-Income
Malta	293148012	High-Income
Netherlands	43226000000	High-Income
Poland	37133000000	High-Income
Portugal	33258000000	High-Income
Romania	10875000000	High-Income
Sweden	14772000000	High-Income
Slovenia	4304071627	High-Income
Slovakia	9765060750	High-Income
United Kingdom	102950000000	High-Income
United States	564080000000	High-Income
Japan	510910000000	High-Income
China	1046300000000	Emerging Economy
Canada	61196000000	High-Income
Republic of Korea	147950000000	High-Income
Brazil	71003000000	Emerging Economy
India	178810000000	Emerging Economy
Mexico	34708000000	Emerging Economy
Russia	221090000000	Emerging Economy
Australia	58385000000	High-Income
Switzerland	25192000000	High-Income
Turkey	63285000000	Emerging Economy
Norway	10309000000	High-Income
Indonesia	73001000000	Emerging Economy
South Africa	12880000000	Emerging Economy
RoW Asia&Pacific	292250000000	Low-Income
RoW America	116880000000	Low-Income
RoW Europe&Eurasia	35281000000	Low-Income
RoW Africa	42705000000	Low-Income
RoW Middle East	172680000000	Low-Income

## Sheet: Country ranking_CO2_2022
Country/Region	CO2	Development		High-Income	0.222529
Austria	3.05916e+10	High-Income		Emerging	0.633531
Belgium	4.44876e+10	High-Income		Low-Income	0.14394
Bulgaria	8.45866e+09	High-Income
Cyprus	3.24812e+09	High-Income
Czechia	2.54645e+10	High-Income
Germany	1.82131e+11	High-Income
Denmark	2.09361e+10	High-Income
Estonia	2.09175e+10	High-Income
Spain	5.88723e+10	High-Income
Finland	2.29163e+10	High-Income
France	1.54374e+11	High-Income
Greece	8.27271e+09	High-Income
Croatia	4.89893e+09	High-Income
Hungary	1.15787e+10	High-Income
Ireland	3.0854e+10	High-Income
Italy	1.03208e+11	High-Income
Lithuania	2.97989e+09	High-Income
Luxembourg	3.37926e+09	High-Income
Latvia	5.05897e+09	High-Income
Malta	4.97195e+08	High-Income
Netherlands	6.9382e+10	High-Income
Poland	5.80672e+10	High-Income
Portugal	1.69789e+10	High-Income
Romania	2.67478e+10	High-Income
Sweden	2.87783e+10	High-Income
Slovenia	4.08144e+09	High-Income
Slovakia	8.63096e+09	High-Income
United Kingdom	1.47283e+11	High-Income
United States	7.69487e+11	High-Income
Japan	2.96556e+11	High-Income
China	6.09617e+12	Emerging Economy
Canada	1.24426e+11	High-Income
Republic of Korea	2.13197e+11	High-Income
Brazil	9.79353e+10	Emerging Economy
India	9.62688e+11	Emerging Economy
Mexico	9.6211e+10	Emerging Economy
Russia	1.82492e+11	Emerging Economy
Australia	1.57339e+11	High-Income
Switzerland	3.52099e+10	High-Income
Turkey	5.94841e+10	Emerging Economy
Norway	2.47281e+10	High-Income
Indonesia	2.29099e+11	Emerging Economy
South Africa	3.10731e+10	Emerging Economy
RoW Asia&Pacific	5.65059e+11	Low-Income
RoW America	2.41286e+11	Low-Income
RoW Europe&Eurasia	7.76417e+10	Low-Income
RoW Africa	3.08618e+11	Low-Income
RoW Middle East	5.6939e+11	Low-Income
